# Supplementary material for: Acyclic Retinoid Attenuates STAT3 Signaling and Reduces In Vitro Growth of A375-Derived Dabrafenib Plus Trametinib-Resistant Melanoma Cells
Source: Int J Mol Sci. 2026 Jul 14;27(14):6245. doi: 10.3390/ijms27146245 (PMC13412076; doi:10.3390/ijms27146245)
Supplement: Supplementary file 1 [file ijms-27-06245-s001.zip]

Archive with 1 entries (1 files):
- ijms-4342922-supplementary.pdf
